# Supplementary material for: A Prognostic Model of Head and Neck Cancer Based on Amino Acid Metabolism-Related Signature and Its Implication for Immunosuppressive Microenvironment
Source: Int J Mol Sci. 2023 Jul 21;24(14):11753. doi: 10.3390/ijms241411753 (PMC10380987; doi:10.3390/ijms241411753)
Supplement: Supplementary file 1 [file ijms-24-11753-s001.zip]

Archive with 1 entries (1 files):
- ijms-2416918-supplementary.pdf
